# Supplementary material for: Prioritization of Appearance over Health and Temperament Is Detrimental to the Welfare of Purebred Dogs and Cats
Source: Animals (Basel). 2024 Mar 25;14(7):1003. doi: 10.3390/ani14071003 (PMC11011023; doi:10.3390/ani14071003)
Supplement: Supplementary file 1 [file animals-14-01003-s001.zip]

Archive with 1 entries (1 files):
- animals-2892789-supplementary.mp4
